# Supplementary material for: A Microsphere-Based Sensor for Point-of-Care and Non-Invasive Acetone Detection
Source: Biosensors (Basel). 2025 Jul 3;15(7):429. doi: 10.3390/bios15070429 (PMC12293801; doi:10.3390/bios15070429)
Supplement: Supplementary file 1 [file biosensors-15-00429-s001.zip]

Archive with 1 entries (1 files):
- biosensors-3545399-supplementary.pdf
